# Supplementary material for: Quantifying impacts of internships in an international agriculture degree program
Source: PLoS One. 2020 Aug 17;15(8):e0237437. doi: 10.1371/journal.pone.0237437 (PMC7430748; doi:10.1371/journal.pone.0237437)
Supplement: S1 File — (DO) [file pone.0237437.s001.do]

********************************************************************************
*                        Defination of abbteviations 
********************************************************************************
c	    Academic impacts
b       Interpersonal impacts
a       Personal impacts
h,ho2	The number of hours worked weekly at internship
hu,hu1  Humphreys travel grants
we,we2  Length of internship
suu,sup Access to supervisor during internship
intre   Interest in international experience
trai  	Preparation and or training received before placement
IW 	    Employment status  during the internship
cw  	Employment status in the current situation

********************************************************************************


. plssem (a > p11 p12  p14 p15 p16 p17 p18 ) (b >  s22 s23 s24 s25  ) (c > ac31 ac32  ac36 ac37 ) (we > we2 ) (hu > hu1 )(h  > ho2 ) (suu>sup),  stru
> ctural( c a b h we , a we h suu  , b we h  hu  ) seed(1000) boot(1000) wscheme("path") digits(2) correlate(mv lv cross ) missing(knn)

PLS-SEM --> Bootstrap replications (1000)
----+--- 1 ---+--- 2 ---+--- 3 ---+--- 4 ---+--- 5
..................................................     50
..................................................    100
..................................................    150
..................................................    200
..................................................    250
..................................................    300
..................................................    350
..................................................    400
..................................................    450
..................................................    500
..................................................    550
..................................................    600
..................................................    650
..................................................    700
..................................................    750
..................................................    800
..................................................    850
..................................................    900
..................................................    950
..................................................   1000

Iteration 1:   outer weights rel. diff. = 2.25e-01
Iteration 2:   outer weights rel. diff. = 5.01e-03
Iteration 3:   outer weights rel. diff. = 2.00e-04
Iteration 4:   outer weights rel. diff. = 1.86e-05
Iteration 5:   outer weights rel. diff. = 5.71e-07
Iteration 6:   outer weights rel. diff. = 5.70e-08

Partial least squares path modeling             Number of obs       =     85
                                                Average R-squared   =     0.24682
Weighting scheme: path                          Average communality =     0.72966
Tolerance: 1.00e-07                             GoF                 =     0.42438
Initialization: indsum                          Average redundancy  =     0.16295

Measurement model - Standardized loadings
-----------------------------------------------------------------------------------------------------------------------
              |  Reflective:    Reflective:    Reflective:    Reflective:    Reflective:    Reflective:    Reflective:
              |            a              b              c             we             hu              h            suu
--------------+--------------------------------------------------------------------------------------------------------
          p11 |         0.78                                                                             
          p12 |         0.85                                                                             
          p14 |         0.86                                                                             
          p15 |         0.85                                                                             
          p16 |         0.83                                                                             
          p17 |         0.80                                                                             
          p18 |         0.76                                                                             
          s22 |                        0.78                                                              
          s23 |                        0.81                                                              
          s24 |                        0.85                                                              
          s25 |                        0.71                                                              
         ac31 |                                       0.85                                               
         ac32 |                                       0.85                                               
         ac36 |                                       0.71                                               
         ac37 |                                       0.87                                               
          we2 |                                                      1.00                                
          hu1 |                                                                     1.00                 
          ho2 |                                                                                    1.00  
          sup |                                                                                                   1.00
--------------+--------------------------------------------------------------------------------------------------------
     Cronbach |         0.92           0.80           0.83           1.00           1.00           1.00           1.00
           DG |         0.93           0.87           0.89           1.00           1.00           1.00           1.00
        rho_A |         0.92           0.80           0.84           1.00           1.00           1.00           1.00
-----------------------------------------------------------------------------------------------------------------------

Discriminant validity - Squared interfactor correlation vs. Average variance extracted (AVE)
-----------------------------------------------------------------------------------------------------------------------
              |            a              b              c             we             hu              h            suu
--------------+--------------------------------------------------------------------------------------------------------
            a |         1.00           0.63           0.38           0.15           0.02           0.06           0.04
            b |         0.63           1.00           0.33           0.13           0.06           0.04           0.01
            c |         0.38           0.33           1.00           0.05           0.01           0.04           0.02
           we |         0.15           0.13           0.05           1.00           0.04           0.16           0.01
           hu |         0.02           0.06           0.01           0.04           1.00           0.02           0.00
            h |         0.06           0.04           0.04           0.16           0.02           1.00           0.05
          suu |         0.04           0.01           0.02           0.01           0.00           0.05           1.00
--------------+--------------------------------------------------------------------------------------------------------
          AVE |         0.67           0.62           0.67           1.00           1.00           1.00           1.00
-----------------------------------------------------------------------------------------------------------------------

Structural model - Standardized path coefficients (Bootstrap)
-----------------------------------------------------------
     Variable |            a              b              c
--------------+--------------------------------------------
            a |                                       0.44
              |                                     (0.01)
            b |                                       0.23
              |                                     (0.08)
           we |         0.33           0.30          -0.04
              |       (0.00)         (0.01)         (0.63)
           hu |                        0.19  
              |                      (0.05)  
            h |         0.09           0.06           0.05
              |       (0.49)         (0.70)         (0.54)
          suu |         0.13                 
              |       (0.23)                 
--------------+--------------------------------------------
         r2_a |         0.14           0.13           0.37
-----------------------------------------------------------
 p-values in parentheses

Correlation of indicators
--------------------------------------------------------------------------------------------------------
             |      p11      p12      p14      p15      p16      p17      p18      s22      s23      s24
-------------+------------------------------------------------------------------------------------------
         p11 |   1.0000 
         p12 |   0.6551   1.0000 
         p14 |   0.6717   0.7196   1.0000 
         p15 |   0.5016   0.6918   0.6590   1.0000 
         p16 |   0.5415   0.6418   0.6779   0.7728   1.0000 
         p17 |   0.5801   0.6187   0.4993   0.7204   0.5560   1.0000 
         p18 |   0.4650   0.5241   0.6012   0.5934   0.5735   0.6442   1.0000 
         s22 |   0.4539   0.5003   0.3872   0.4977   0.4850   0.5405   0.5163   1.0000 
         s23 |   0.3406   0.4822   0.4168   0.5730   0.5291   0.4168   0.4920   0.6416   1.0000 
         s24 |   0.4391   0.5550   0.5791   0.6364   0.5623   0.6048   0.5886   0.5429   0.6574   1.0000 
         s25 |   0.5028   0.5409   0.6290   0.4662   0.5566   0.3981   0.5037   0.3180   0.3386   0.4648 
        ac31 |   0.3985   0.4527   0.5082   0.3616   0.3187   0.4479   0.4040   0.3251   0.1473   0.3880 
        ac32 |   0.3809   0.5413   0.5611   0.4177   0.3730   0.3224   0.3874   0.3957   0.3780   0.4701 
        ac36 |   0.5285   0.3914   0.5247   0.3587   0.4797   0.3637   0.4094   0.2595   0.1877   0.3559 
        ac37 |   0.3866   0.3422   0.4630   0.3013   0.2909   0.2980   0.3421   0.3445   0.2875   0.4833 
         we2 |   0.2593   0.3275   0.3138   0.2813   0.3454   0.3562   0.3145   0.2987   0.2323   0.2586 
         hu1 |   0.1494   0.1632   0.0939   0.1060   0.1233   0.0748   0.1252   0.2850   0.2721   0.0778 
         ho2 |   0.2811   0.2185   0.2992   0.1096   0.1308   0.1788   0.1848   0.1269   0.1931   0.1517 
         sup |   0.2414   0.2341   0.1585   0.0603   0.1153   0.1358   0.1137   0.0213   0.0923   0.1282 
--------------------------------------------------------------------------------------------------------
-----------------------------------------------------------------------------------------------
             |      s25     ac31     ac32     ac36     ac37      we2      hu1      ho2      sup
-------------+---------------------------------------------------------------------------------
         s25 |   1.0000 
        ac31 |   0.4312   1.0000 
        ac32 |   0.3916   0.7712   1.0000 
        ac36 |   0.4613   0.3913   0.3237   1.0000 
        ac37 |   0.3999   0.5907   0.6574   0.6104   1.0000 
         we2 |   0.3173   0.2727   0.2553   0.1096   0.1069   1.0000 
         hu1 |   0.1764   0.0194   0.0553   0.0956   0.0989   0.1894   1.0000 
         ho2 |   0.1770   0.2803   0.2163   0.0043   0.1232   0.4052   0.1522   1.0000 
         sup |   0.0194   0.1644   0.0092   0.1816   0.0956   0.1187   0.0001   0.2295   1.0000 
-----------------------------------------------------------------------------------------------

Correlation of latent variables
-----------------------------------------------------------------------------
             |        a        b        c       we       hu        h      suu
-------------+---------------------------------------------------------------
           a |   1.0000 
           b |   0.7932   1.0000 
           c |   0.6166   0.5708   1.0000 
          we |   0.3832   0.3575   0.2312   1.0000 
          hu |   0.1464   0.2519   0.0815   0.1894   1.0000 
           h |   0.2523   0.2056   0.1929   0.4052   0.1522   1.0000 
         suu |   0.1898   0.0805   0.1358   0.1187   0.0001   0.2295   1.0000 
-----------------------------------------------------------------------------

Cross loadings
----------------------------------------------------------------------------------
            |       a         b         c        we        hu         h       suu
------------+---------------------------------------------------------------------
        p11 |  0.7799    0.5630    0.5185    0.2593    0.1494    0.2811    0.2414
        p12 |  0.8542    0.6670    0.5334    0.3275    0.1632    0.2185    0.2341
        p14 |  0.8572    0.6538    0.6319    0.3138    0.0939    0.2992    0.1585
        p15 |  0.8511    0.6896    0.4433    0.2813    0.1060    0.1096    0.0603
        p16 |  0.8255    0.6824    0.4496    0.3454    0.1233    0.1308    0.1153
        p17 |  0.7951    0.6278    0.4387    0.3562    0.0748    0.1788    0.1358
        p18 |  0.7625    0.6723    0.4733    0.3145    0.1252    0.1848    0.1137
        s22 |  0.5850    0.7837    0.4067    0.2987    0.2850    0.1269    0.0213
        s23 |  0.5616    0.8069    0.3085    0.2323    0.2721    0.1931    0.0923
        s24 |  0.6889    0.8468    0.5192    0.2586    0.0778    0.1517    0.1282
        s25 |  0.6338    0.7080    0.5152    0.3173    0.1764    0.1770    0.0194
       ac31 |  0.5103    0.4286    0.8463    0.2727    0.0194    0.2803    0.1644
       ac32 |  0.5289    0.5239    0.8502    0.2553    0.0553    0.2163    0.0092
       ac36 |  0.5384    0.4182    0.7054    0.1096    0.0956    0.0043    0.1816
       ac37 |  0.4294    0.4915    0.8670    0.1069    0.0989    0.1232    0.0956
        we2 |  0.3832    0.3575    0.2312    1.0000    0.1894    0.4052    0.1187
        hu1 |  0.1464    0.2519    0.0815    0.1894    1.0000    0.1522    0.0001
        ho2 |  0.2523    0.2056    0.1929    0.4052    0.1522    1.0000    0.2295
        sup |  0.1898    0.0805    0.1358    0.1187    0.0001    0.2295    1.0000
----------------------------------------------------------------------------------

********************************************************************************
*                                   indirect effects
********************************************************************************

. estat indirect, effects( c b hu)

Significance testing of (standardized) indirect effects
-------------------------------------------
                        |             c <-
 Statistics             |             b <-
                        |               hu
------------------------+------------------
 Indirect effect        |            0.042
 Standard error         |            0.035
 Z statistic            |            1.186
 P-value                |            0.236
 Conf. interval         |  (-0.027, 0.111)
-------------------------------------------
 confidence level: 95%

. estat indirect, effects( c b we)

Significance testing of (standardized) indirect effects
-------------------------------------------
                        |             c <-
 Statistics             |             b <-
                        |               we
------------------------+------------------
 Indirect effect        |            0.067
 Standard error         |            0.050
 Z statistic            |            1.358
 P-value                |            0.175
 Conf. interval         |  (-0.030, 0.165)
-------------------------------------------
 confidence level: 95%

. estat indirect, effects( c b h)

Significance testing of (standardized) indirect effects
-------------------------------------------
                        |             c <-
 Statistics             |             b <-
                        |                h
------------------------+------------------
 Indirect effect        |            0.013
 Standard error         |            0.026
 Z statistic            |            0.477
 P-value                |            0.633
 Conf. interval         |  (-0.039, 0.064)
-------------------------------------------
 confidence level: 95%

. estat indirect, effects( c a we)

Significance testing of (standardized) indirect effects
-------------------------------------------
                        |             c <-
 Statistics             |             a <-
                        |               we
------------------------+------------------
 Indirect effect        |            0.146
 Standard error         |            0.068
 Z statistic            |            2.136
 P-value                |            0.033
 Conf. interval         |   (0.012, 0.280)
-------------------------------------------
 confidence level: 95%

. estat indirect, effects( c a h)

Significance testing of (standardized) indirect effects
-------------------------------------------
                        |             c <-
 Statistics             |             a <-
                        |                h
------------------------+------------------
 Indirect effect        |            0.039
 Standard error         |            0.051
 Z statistic            |            0.754
 P-value                |            0.451
 Conf. interval         |  (-0.062, 0.139)
-------------------------------------------
 confidence level: 95%

. estat indirect, effects( c a suu)

Significance testing of (standardized) indirect effects
-------------------------------------------
                        |             c <-
 Statistics             |             a <-
                        |              suu
------------------------+------------------
 Indirect effect        |            0.057
 Standard error         |            0.049
 Z statistic            |            1.160
 P-value                |            0.246
 Conf. interval         |  (-0.040, 0.154)
-------------------------------------------
 confidence level: 95%

. 
********************************************************************************
*                                    correlation
********************************************************************************


. pwcorr b  intre cw IW  we2 ho2 trai hu1  sup,sig

             |        b    intre       cw       IW      we2      ho2     trai
-------------+---------------------------------------------------------------
           b |   1.0000 
             |
             |
       intre |  -0.0267   1.0000 
             |   0.8082
             |
          cw |  -0.0727  -0.1152   1.0000 
             |   0.5086   0.2939
             |
          IW |  -0.1275  -0.1391   0.0413   1.0000 
             |   0.2597   0.2184   0.7158
             |
         we2 |   0.3575  -0.0762  -0.0403   0.1700   1.0000 
             |   0.0008   0.4884   0.7145   0.1317
             |
         ho2 |   0.2056   0.0176  -0.1178   0.0285   0.4052   1.0000 
             |   0.0591   0.8732   0.2827   0.8017   0.0001
             |
        trai |   0.1060   0.0676  -0.0831  -0.1175   0.2339   0.1525   1.0000 
             |   0.3344   0.5385   0.4499   0.2992   0.0312   0.1636
             |
         hu1 |   0.2519   0.1513  -0.1660  -0.2355   0.1894   0.1522   0.0132 
             |   0.0201   0.1670   0.1289   0.0355   0.0826   0.1644   0.9048
             |
         sup |   0.0805   0.1771  -0.0895  -0.0991   0.1187   0.2295   0.1492 
             |   0.4637   0.1048   0.4155   0.3816   0.2793   0.0346   0.1729
             |

             |      hu1      sup
-------------+------------------
         hu1 |   1.0000 
             |
             |
         sup |   0.0001   1.0000 
             |   0.9993
             |


			 
			 
. pwcorr a  intre cw IW  we2 ho2 trai hu1  sup,sig

             |        a    intre       cw       IW      we2      ho2     trai
-------------+---------------------------------------------------------------
           a |   1.0000 
             |
             |
       intre |   0.0093   1.0000 
             |   0.9327
             |
          cw |  -0.0303  -0.1152   1.0000 
             |   0.7829   0.2939
             |
          IW |  -0.0758  -0.1391   0.0413   1.0000 
             |   0.5042   0.2184   0.7158
             |
         we2 |   0.3832  -0.0762  -0.0403   0.1700   1.0000 
             |   0.0003   0.4884   0.7145   0.1317
             |
         ho2 |   0.2523   0.0176  -0.1178   0.0285   0.4052   1.0000 
             |   0.0198   0.8732   0.2827   0.8017   0.0001
             |
        trai |   0.0545   0.0676  -0.0831  -0.1175   0.2339   0.1525   1.0000 
             |   0.6204   0.5385   0.4499   0.2992   0.0312   0.1636
             |
         hu1 |   0.1464   0.1513  -0.1660  -0.2355   0.1894   0.1522   0.0132 
             |   0.1813   0.1670   0.1289   0.0355   0.0826   0.1644   0.9048
             |
         sup |   0.1898   0.1771  -0.0895  -0.0991   0.1187   0.2295   0.1492 
             |   0.0818   0.1048   0.4155   0.3816   0.2793   0.0346   0.1729
             |

             |      hu1      sup
-------------+------------------
         hu1 |   1.0000 
             |
             |
         sup |   0.0001   1.0000 
             |   0.9993

			 
			 
. pwcorr c  intre cw IW  we2 ho2 trai hu1  sup,sig

             |        c    intre       cw       IW      we2      ho2     trai
-------------+---------------------------------------------------------------
           c |   1.0000 
             |
             |
       intre |   0.0436   1.0000 
             |   0.6922
             |
          cw |  -0.1048  -0.1152   1.0000 
             |   0.3397   0.2939
             |
          IW |  -0.1174  -0.1391   0.0413   1.0000 
             |   0.2996   0.2184   0.7158
             |
         we2 |   0.2312  -0.0762  -0.0403   0.1700   1.0000 
             |   0.0333   0.4884   0.7145   0.1317
             |
         ho2 |   0.1929   0.0176  -0.1178   0.0285   0.4052   1.0000 
             |   0.0769   0.8732   0.2827   0.8017   0.0001
             |
        trai |   0.1313   0.0676  -0.0831  -0.1175   0.2339   0.1525   1.0000 
             |   0.2310   0.5385   0.4499   0.2992   0.0312   0.1636
             |
         hu1 |   0.0815   0.1513  -0.1660  -0.2355   0.1894   0.1522   0.0132 
             |   0.4585   0.1670   0.1289   0.0355   0.0826   0.1644   0.9048
             |
         sup |   0.1358   0.1771  -0.0895  -0.0991   0.1187   0.2295   0.1492 
             |   0.2151   0.1048   0.4155   0.3816   0.2793   0.0346   0.1729
             |

             |      hu1      sup
-------------+------------------
         hu1 |   1.0000 
             |
             |
         sup |   0.0001   1.0000 
             |   0.9993
             |
			 
