# Supplementary material for: Quantifying impacts of internships in an international agriculture degree program
Source: PLoS One. 2020 Aug 17;15(8):e0237437. doi: 10.1371/journal.pone.0237437 (PMC7430748; doi:10.1371/journal.pone.0237437)
Supplement: S2 File — (DO) [file pone.0237437.s002.do]

********************************************************************************
*                        Defination of abbteviations 
********************************************************************************
e	    civic impacts
b       Interpersonal impacts
a       Personal impacts
h,ho2	The number of hours worked weekly at internship
hu,hu1  Humphreys travel grants
we,we2  Length of internship
suu,sup Access to supervisor during internship
intre   Interest in international experience
trai  	Preparation and or training received before placement
IW,iew  Employment status  during the internship
cw  	Employment status in the current situation

********************************************************************************


. . plssem (a > p11 p12  p14 p15 p16 p17 p18 ) (b >   s22 s23 s24   ) (e> c51 c52 c53 c54    ) (we > we2 ) (hu > hu1 )(h  > ho2 ) (suu>sup) (iew> IW 
> ) ,  structural( e a b  we iew h suu hu, a we h suu  , b we h  hu  ) seed(1000) boot(1000) wscheme("path") digits(3) correlate(mv lv cross ) missin
> g(knn)

PLS-SEM --> Imputing 5 missing values using k nearest neighbors (with k = 5)
----+--- 1 ---+--- 2 ---+--- 3 ---+--- 4 ---+--- 5
.....

PLS-SEM --> Bootstrap replications (1000)
----+--- 1 ---+--- 2 ---+--- 3 ---+--- 4 ---+--- 5
..................................................     50
..................................................    100
..................................................    150
..................................................    200
..................................................    250
..................................................    300
..................................................    350
..................................................    400
..................................................    450
..................................................    500
..................................................    550
..................................................    600
..................................................    650
..................................................    700
..................................................    750
..................................................    800
..................................................    850
..................................................    900
..................................................    950
..................................................   1000

Iteration 1:   outer weights rel. diff. = 1.94e-01
Iteration 2:   outer weights rel. diff. = 5.15e-03
Iteration 3:   outer weights rel. diff. = 2.85e-04
Iteration 4:   outer weights rel. diff. = 1.15e-05
Iteration 5:   outer weights rel. diff. = 6.51e-07
Iteration 6:   outer weights rel. diff. = 2.77e-08

Partial least squares path modeling             Number of obs       =     85
                                                Average R-squared   =     0.29897
Weighting scheme: path                          Average communality =     0.78476
Tolerance: 1.00e-07                             GoF                 =     0.48437
Initialization: indsum                          Average redundancy  =     0.21899

Measurement model - Standardized loadings
--------------------------------------------------------------------------------------------------------------------------------------
              |  Reflective:    Reflective:    Reflective:    Reflective:    Reflective:    Reflective:    Reflective:    Reflective:
              |            a              b              e             we             hu              h            suu            iew
--------------+-----------------------------------------------------------------------------------------------------------------------
          p11 |        0.784                                                                                            
          p12 |        0.856                                                                                            
          p14 |        0.855                                                                                            
          p15 |        0.855                                                                                            
          p16 |        0.832                                                                                            
          p17 |        0.790                                                                                            
          p18 |        0.750                                                                                            
          s22 |                       0.862                                                                             
          s23 |                       0.871                                                                             
          s24 |                       0.849                                                                             
          c51 |                                      0.890                                                              
          c52 |                                      0.862                                                              
          c53 |                                      0.842                                                              
          c54 |                                      0.867                                                              
          we2 |                                                     1.000                                               
          hu1 |                                                                    1.000                                
          ho2 |                                                                                   1.000                 
          sup |                                                                                                  1.000  
           IW |                                                                                                                 1.000
--------------+-----------------------------------------------------------------------------------------------------------------------
     Cronbach |        0.918          0.827          0.888          1.000          1.000          1.000          1.000          1.000
           DG |        0.934          0.896          0.923          1.000          1.000          1.000          1.000          1.000
        rho_A |        0.923          0.835          0.889          1.000          1.000          1.000          1.000          1.000
--------------------------------------------------------------------------------------------------------------------------------------

Discriminant validity - Squared interfactor correlation vs. Average variance extracted (AVE)
--------------------------------------------------------------------------------------------------------------------------------------
              |            a              b              e             we             hu              h            suu            iew
--------------+-----------------------------------------------------------------------------------------------------------------------
            a |        1.000          0.507          0.563          0.145          0.022          0.062          0.036          0.017
            b |        0.507          1.000          0.311          0.096          0.060          0.032          0.008          0.032
            e |        0.563          0.311          1.000          0.060          0.047          0.036          0.045          0.046
           we |        0.145          0.096          0.060          1.000          0.036          0.164          0.014          0.013
           hu |        0.022          0.060          0.047          0.036          1.000          0.023          0.000          0.054
            h |        0.062          0.032          0.036          0.164          0.023          1.000          0.053          0.000
          suu |        0.036          0.008          0.045          0.014          0.000          0.053          1.000          0.016
          iew |        0.017          0.032          0.046          0.013          0.054          0.000          0.016          1.000
--------------+-----------------------------------------------------------------------------------------------------------------------
          AVE |        0.670          0.741          0.749          1.000          1.000          1.000          1.000          1.000
--------------------------------------------------------------------------------------------------------------------------------------

Structural model - Standardized path coefficients (Bootstrap)
-----------------------------------------------------------
     Variable |            a              b              e
--------------+--------------------------------------------
            a |                                      0.722
              |                                    (0.000)
            b |                                      0.015
              |                                    (0.913)
           we |        0.331          0.254         -0.050
              |      (0.002)        (0.042)        (0.611)
           hu |                       0.190          0.099
              |                     (0.036)        (0.160)
            h |        0.086          0.047         -0.005
              |      (0.493)        (0.765)        (0.960)
          suu |        0.131                         0.069
              |      (0.220)                       (0.354)
          iew |                                     -0.081
              |                                    (0.367)
--------------+--------------------------------------------
         r2_a |        0.142          0.101          0.554
-----------------------------------------------------------
 p-values in parentheses

Correlation of indicators
--------------------------------------------------------------------------------------------------------
             |      p11      p12      p14      p15      p16      p17      p18      s22      s23      s24
-------------+------------------------------------------------------------------------------------------
         p11 |   1.0000 
         p12 |   0.6551   1.0000 
         p14 |   0.6717   0.7196   1.0000 
         p15 |   0.5016   0.6918   0.6590   1.0000 
         p16 |   0.5415   0.6418   0.6779   0.7728   1.0000 
         p17 |   0.5801   0.6187   0.4993   0.7204   0.5560   1.0000 
         p18 |   0.4650   0.5241   0.6012   0.5934   0.5735   0.6442   1.0000 
         s22 |   0.4539   0.5003   0.3872   0.4977   0.4850   0.5405   0.5163   1.0000 
         s23 |   0.3406   0.4822   0.4168   0.5730   0.5291   0.4168   0.4920   0.6416   1.0000 
         s24 |   0.4391   0.5550   0.5791   0.6364   0.5623   0.6048   0.5886   0.5429   0.6574   1.0000 
         c51 |   0.6975   0.5930   0.6535   0.5428   0.5189   0.4508   0.3722   0.4271   0.2857   0.4587 
         c52 |   0.6376   0.5465   0.5353   0.4605   0.4818   0.4363   0.4363   0.5616   0.3225   0.4119 
         c53 |   0.5589   0.5312   0.6428   0.4976   0.5895   0.3334   0.3980   0.3395   0.3085   0.4045 
         c54 |   0.4952   0.6212   0.5761   0.5927   0.5553   0.4610   0.4781   0.4600   0.3581   0.5692 
         we2 |   0.2593   0.3275   0.3138   0.2813   0.3454   0.3562   0.3145   0.2987   0.2323   0.2586 
         hu1 |   0.1494   0.1632   0.0939   0.1060   0.1233   0.0748   0.1252   0.2850   0.2721   0.0778 
         ho2 |   0.2811   0.2185   0.2992   0.1096   0.1308   0.1788   0.1848   0.1269   0.1931   0.1517 
         sup |   0.2414   0.2341   0.1585   0.0603   0.1153   0.1358   0.1137   0.0213   0.0923   0.1282 
          IW |  -0.0835  -0.0918  -0.0445  -0.1200  -0.2120  -0.1475  -0.0575  -0.2278  -0.1008  -0.1199 
--------------------------------------------------------------------------------------------------------
-----------------------------------------------------------------------------------------------
             |      c51      c52      c53      c54      we2      hu1      ho2      sup       IW
-------------+---------------------------------------------------------------------------------
         c51 |   1.0000 
         c52 |   0.7254   1.0000 
         c53 |   0.6147   0.6547   1.0000 
         c54 |   0.7245   0.6090   0.6594   1.0000 
         we2 |   0.1380   0.3051   0.2877   0.1286   1.0000 
         hu1 |   0.1799   0.2110   0.1951   0.1699   0.1894   1.0000 
         ho2 |   0.1106   0.2692   0.2358   0.0490   0.4052   0.1522   1.0000 
         sup |   0.1796   0.2403   0.1752   0.1374   0.1187   0.0001   0.2295   1.0000 
          IW |  -0.1588  -0.2746  -0.1892  -0.1261   0.1151  -0.2316  -0.0058  -0.1281   1.0000 
-----------------------------------------------------------------------------------------------

Correlation of latent variables
--------------------------------------------------------------------------------------
             |        a        b        e       we       hu        h      suu      iew
-------------+------------------------------------------------------------------------
           a |   1.0000 
           b |   0.7119   1.0000 
           e |   0.7507   0.5578   1.0000 
          we |   0.3814   0.3092   0.2457   1.0000 
          hu |   0.1473   0.2451   0.2179   0.1894   1.0000 
           h |   0.2499   0.1793   0.1896   0.4052   0.1522   1.0000 
         suu |   0.1899   0.0906   0.2111   0.1187   0.0001   0.2295   1.0000 
         iew |  -0.1303  -0.1798  -0.2152   0.1151  -0.2316  -0.0058  -0.1281   1.0000 
--------------------------------------------------------------------------------------

Cross loadings
--------------------------------------------------------------------------------------------
            |       a         b         e        we        hu         h       suu       iew
------------+-------------------------------------------------------------------------------
        p11 |  0.7840    0.4839    0.6912    0.2593    0.1494    0.2811    0.2414   -0.0835
        p12 |  0.8564    0.5970    0.6629    0.3275    0.1632    0.2185    0.2341   -0.0918
        p14 |  0.8552    0.5356    0.6959    0.3138    0.0939    0.2992    0.1585   -0.0445
        p15 |  0.8554    0.6582    0.6058    0.2813    0.1060    0.1096    0.0603   -0.1200
        p16 |  0.8322    0.6088    0.6193    0.3454    0.1233    0.1308    0.1153   -0.2120
        p17 |  0.7903    0.6123    0.4870    0.3562    0.0748    0.1788    0.1358   -0.1475
        p18 |  0.7504    0.6204    0.4863    0.3145    0.1252    0.1848    0.1137   -0.0575
        s22 |  0.5840    0.8623    0.5167    0.2987    0.2850    0.1269    0.0213   -0.2278
        s23 |  0.5626    0.8712    0.3680    0.2323    0.2721    0.1931    0.0923   -0.1008
        s24 |  0.6861    0.8495    0.5339    0.2586    0.0778    0.1517    0.1282   -0.1199
        c51 |  0.6799    0.4618    0.8898    0.1380    0.1799    0.1106    0.1796   -0.1588
        c52 |  0.6233    0.5139    0.8621    0.3051    0.2110    0.2692    0.2403   -0.2746
        c53 |  0.6304    0.4099    0.8418    0.2877    0.1951    0.2358    0.1752   -0.1892
        c54 |  0.6628    0.5438    0.8666    0.1286    0.1699    0.0490    0.1374   -0.1261
        we2 |  0.3814    0.3092    0.2457    1.0000    0.1894    0.4052    0.1187    0.1151
        hu1 |  0.1473    0.2451    0.2179    0.1894    1.0000    0.1522    0.0001   -0.2316
        ho2 |  0.2499    0.1793    0.1896    0.4052    0.1522    1.0000    0.2295   -0.0058
        sup |  0.1899    0.0906    0.2111    0.1187    0.0001    0.2295    1.0000   -0.1281
         IW | -0.1303   -0.1798   -0.2152    0.1151   -0.2316   -0.0058   -0.1281    1.0000
--------------------------------------------------------------------------------------------

. estat indirect, effects( e a we)

Significance testing of (standardized) indirect effects
-------------------------------------------
                        |             e <-
 Statistics             |             a <-
                        |               we
------------------------+------------------
 Indirect effect        |            0.239
 Standard error         |            0.088
 Z statistic            |            2.728
 P-value                |            0.006
 Conf. interval         |   (0.067, 0.411)
-------------------------------------------
 confidence level: 95%

. estat indirect, effects( e b we)

Significance testing of (standardized) indirect effects
-------------------------------------------
                        |             e <-
 Statistics             |             b <-
                        |               we
------------------------+------------------
 Indirect effect        |            0.004
 Standard error         |            0.027
 Z statistic            |            0.140
 P-value                |            0.888
 Conf. interval         |  (-0.049, 0.057)
-------------------------------------------
 confidence level: 95%

. estat indirect, effects( e a h)

Significance testing of (standardized) indirect effects
-------------------------------------------
                        |             e <-
 Statistics             |             a <-
                        |                h
------------------------+------------------
 Indirect effect        |            0.062
 Standard error         |            0.082
 Z statistic            |            0.755
 P-value                |            0.451
 Conf. interval         |  (-0.099, 0.223)
-------------------------------------------
 confidence level: 95%

. estat indirect, effects( e b h)

Significance testing of (standardized) indirect effects
-------------------------------------------
                        |             e <-
 Statistics             |             b <-
                        |                h
------------------------+------------------
 Indirect effect        |            0.001
 Standard error         |            0.005
 Z statistic            |            0.133
 P-value                |            0.894
 Conf. interval         |  (-0.010, 0.011)
-------------------------------------------
 confidence level: 95%

. estat indirect, effects( e b hu)

Significance testing of (standardized) indirect effects
-------------------------------------------
                        |             e <-
 Statistics             |             b <-
                        |               hu
------------------------+------------------
 Indirect effect        |            0.003
 Standard error         |            0.020
 Z statistic            |            0.140
 P-value                |            0.889
 Conf. interval         |  (-0.037, 0.043)
-------------------------------------------
 confidence level: 95%


. estat indirect, effects( e a suu)

Significance testing of (standardized) indirect effects
-------------------------------------------
                        |             e <-
 Statistics             |             a <-
                        |              suu
------------------------+------------------
 Indirect effect        |            0.095
 Standard error         |            0.076
 Z statistic            |            1.238
 P-value                |            0.216
 Conf. interval         |  (-0.055, 0.244)
-------------------------------------------
 confidence level: 95%


.  pwcorr e intre cw IW  we2 ho2 trai hu1  sup,sig

             |        e    intre       cw       IW      we2      ho2     trai
-------------+---------------------------------------------------------------
           e |   1.0000 
             |
             |
       intre |   0.0890   1.0000 
             |   0.4182
             |
          cw |  -0.1270  -0.1152   1.0000 
             |   0.2466   0.2939
             |
          IW |  -0.1879  -0.1391   0.0413   1.0000 
             |   0.0952   0.2184   0.7158
             |
         we2 |   0.2457  -0.0762  -0.0403   0.1700   1.0000 
             |   0.0234   0.4884   0.7145   0.1317
             |
         ho2 |   0.1896   0.0176  -0.1178   0.0285   0.4052   1.0000 
             |   0.0823   0.8732   0.2827   0.8017   0.0001
             |
        trai |   0.0588   0.0676  -0.0831  -0.1175   0.2339   0.1525   1.0000 
             |   0.5929   0.5385   0.4499   0.2992   0.0312   0.1636
             |
         hu1 |   0.2179   0.1513  -0.1660  -0.2355   0.1894   0.1522   0.0132 
             |   0.0451   0.1670   0.1289   0.0355   0.0826   0.1644   0.9048
             |
         sup |   0.2111   0.1771  -0.0895  -0.0991   0.1187   0.2295   0.1492 
             |   0.0524   0.1048   0.4155   0.3816   0.2793   0.0346   0.1729
             |

             |      hu1      sup
-------------+------------------
         hu1 |   1.0000 
             |
             |
         sup |   0.0001   1.0000 
             |   0.9993
             |

.  pwcorr a intre cw IW  we2 ho2 trai hu1  sup,sig

             |        a    intre       cw       IW      we2      ho2     trai
-------------+---------------------------------------------------------------
           a |   1.0000 
             |
             |
       intre |   0.0077   1.0000 
             |   0.9439
             |
          cw |  -0.0318  -0.1152   1.0000 
             |   0.7728   0.2939
             |
          IW |  -0.0787  -0.1391   0.0413   1.0000 
             |   0.4879   0.2184   0.7158
             |
         we2 |   0.3814  -0.0762  -0.0403   0.1700   1.0000 
             |   0.0003   0.4884   0.7145   0.1317
             |
         ho2 |   0.2499   0.0176  -0.1178   0.0285   0.4052   1.0000 
             |   0.0211   0.8732   0.2827   0.8017   0.0001
             |
        trai |   0.0547   0.0676  -0.0831  -0.1175   0.2339   0.1525   1.0000 
             |   0.6189   0.5385   0.4499   0.2992   0.0312   0.1636
             |
         hu1 |   0.1473   0.1513  -0.1660  -0.2355   0.1894   0.1522   0.0132 
             |   0.1784   0.1670   0.1289   0.0355   0.0826   0.1644   0.9048
             |
         sup |   0.1899   0.1771  -0.0895  -0.0991   0.1187   0.2295   0.1492 
             |   0.0818   0.1048   0.4155   0.3816   0.2793   0.0346   0.1729
             |

             |      hu1      sup
-------------+------------------
         hu1 |   1.0000 
             |
             |
         sup |   0.0001   1.0000 
             |   0.9993
             |

.  pwcorr b intre cw IW  we2 ho2 trai hu1  sup,sig

             |        b    intre       cw       IW      we2      ho2     trai
-------------+---------------------------------------------------------------
           b |   1.0000 
             |
             |
       intre |   0.0041   1.0000 
             |   0.9706
             |
          cw |  -0.0806  -0.1152   1.0000 
             |   0.4634   0.2939
             |
          IW |  -0.1421  -0.1391   0.0413   1.0000 
             |   0.2087   0.2184   0.7158
             |
         we2 |   0.3092  -0.0762  -0.0403   0.1700   1.0000 
             |   0.0040   0.4884   0.7145   0.1317
             |
         ho2 |   0.1793   0.0176  -0.1178   0.0285   0.4052   1.0000 
             |   0.1006   0.8732   0.2827   0.8017   0.0001
             |
        trai |   0.1119   0.0676  -0.0831  -0.1175   0.2339   0.1525   1.0000 
             |   0.3081   0.5385   0.4499   0.2992   0.0312   0.1636
             |
         hu1 |   0.2451   0.1513  -0.1660  -0.2355   0.1894   0.1522   0.0132 
             |   0.0238   0.1670   0.1289   0.0355   0.0826   0.1644   0.9048
             |
         sup |   0.0906   0.1771  -0.0895  -0.0991   0.1187   0.2295   0.1492 
             |   0.4096   0.1048   0.4155   0.3816   0.2793   0.0346   0.1729
             |

             |      hu1      sup
-------------+------------------
         hu1 |   1.0000 
             |
             |
         sup |   0.0001   1.0000 
             |   0.9993
             |
