# Supplementary material for: Quantifying impacts of internships in an international agriculture degree program
Source: PLoS One. 2020 Aug 17;15(8):e0237437. doi: 10.1371/journal.pone.0237437 (PMC7430748; doi:10.1371/journal.pone.0237437)
Supplement: S3 File — (DO) [file pone.0237437.s003.do]

********************************************************************************
*                        Defination of abbteviations 
********************************************************************************
d	    employment impacts
b       Interpersonal impacts
a       Personal impacts
h,ho2	The number of hours worked weekly at internship
hu,hu1  Humphreys travel grants
we,we2  Length of internship
suu,sup Access to supervisor during internship
intre   Interest in international experience
trai  	Preparation and or training received before placement
IW,iew  Employment status  during the internship
cw  	Employment status in the current situation

********************************************************************************


. plssem (a > p11 p12  p14 p15 p16 p17 p18 ) (b >  s22 s23 s24 s25 ) (d> em41 em42 em43 em44 em45  ) (we > we2 ) (hu > hu1 )(h  > ho2 ) (suu>sup) ,  
> structural( d a b h we , a we h suu  , b we h  hu  ) seed(1000) boot(1000) wscheme("path") digits(3) correlate(mv lv cross ) missing(knn)

PLS-SEM --> Bootstrap replications (1000)
----+--- 1 ---+--- 2 ---+--- 3 ---+--- 4 ---+--- 5
..................................................     50
..................................................    100
..................................................    150
..................................................    200
..................................................    250
..................................................    300
..................................................    350
..................................................    400
..................................................    450
..................................................    500
..................................................    550
..................................................    600
..................................................    650
..................................................    700
..................................................    750
..................................................    800
..................................................    850
..................................................    900
..................................................    950
..................................................   1000

Iteration 1:   outer weights rel. diff. = 2.52e-01
Iteration 2:   outer weights rel. diff. = 1.23e-02
Iteration 3:   outer weights rel. diff. = 7.50e-04
Iteration 4:   outer weights rel. diff. = 4.21e-05
Iteration 5:   outer weights rel. diff. = 3.84e-06
Iteration 6:   outer weights rel. diff. = 3.75e-07
Iteration 7:   outer weights rel. diff. = 3.59e-08

Partial least squares path modeling             Number of obs       =     85
                                                Average R-squared   =     0.22789
Weighting scheme: path                          Average communality =     0.74033
Tolerance: 1.00e-07                             GoF                 =     0.41074
Initialization: indsum                          Average redundancy  =     0.15656

Measurement model - Standardized loadings
-----------------------------------------------------------------------------------------------------------------------
              |  Reflective:    Reflective:    Reflective:    Reflective:    Reflective:    Reflective:    Reflective:
              |            a              b              d             we             hu              h            suu
--------------+--------------------------------------------------------------------------------------------------------
          p11 |        0.782                                                                             
          p12 |        0.857                                                                             
          p14 |        0.860                                                                             
          p15 |        0.847                                                                             
          p16 |        0.819                                                                             
          p17 |        0.796                                                                             
          p18 |        0.762                                                                             
          s22 |                       0.763                                                              
          s23 |                       0.801                                                              
          s24 |                       0.841                                                              
          s25 |                       0.733                                                              
         em41 |                                      0.794                                               
         em42 |                                      0.829                                               
         em43 |                                      0.905                                               
         em44 |                                      0.857                                               
         em45 |                                      0.882                                               
          we2 |                                                     1.000                                
          hu1 |                                                                    1.000                 
          ho2 |                                                                                   1.000  
          sup |                                                                                                  1.000
--------------+--------------------------------------------------------------------------------------------------------
     Cronbach |        0.918          0.796          0.907          1.000          1.000          1.000          1.000
           DG |        0.934          0.866          0.931          1.000          1.000          1.000          1.000
        rho_A |        0.927          0.802          0.913          1.000          1.000          1.000          1.000
-----------------------------------------------------------------------------------------------------------------------

Discriminant validity - Squared interfactor correlation vs. Average variance extracted (AVE)
-----------------------------------------------------------------------------------------------------------------------
              |            a              b              d             we             hu              h            suu
--------------+--------------------------------------------------------------------------------------------------------
            a |        1.000          0.631          0.293          0.147          0.021          0.065          0.037
            b |        0.631          1.000          0.209          0.129          0.063          0.043          0.006
            d |        0.293          0.209          1.000          0.127          0.003          0.105          0.023
           we |        0.147          0.129          0.127          1.000          0.036          0.164          0.014
           hu |        0.021          0.063          0.003          0.036          1.000          0.023          0.000
            h |        0.065          0.043          0.105          0.164          0.023          1.000          0.053
          suu |        0.037          0.006          0.023          0.014          0.000          0.053          1.000
--------------+--------------------------------------------------------------------------------------------------------
          AVE |        0.670          0.617          0.730          1.000          1.000          1.000          1.000
-----------------------------------------------------------------------------------------------------------------------

Structural model - Standardized path coefficients (Bootstrap)
-----------------------------------------------------------
     Variable |            a              b              d
--------------+--------------------------------------------
            a |                                      0.413
              |                                    (0.033)
            b |                                      0.056
              |                                    (0.700)
           we |        0.331          0.300          0.113
              |      (0.002)        (0.009)        (0.179)
           hu |                       0.186  
              |                     (0.064)  
            h |        0.091          0.058          0.162
              |      (0.478)        (0.682)        (0.050)
          suu |        0.131                 
              |      (0.227)                 
--------------+--------------------------------------------
         r2_a |        0.145          0.136          0.309
-----------------------------------------------------------
 p-values in parentheses

Correlation of indicators
--------------------------------------------------------------------------------------------------------
             |      p11      p12      p14      p15      p16      p17      p18      s22      s23      s24
-------------+------------------------------------------------------------------------------------------
         p11 |   1.0000 
         p12 |   0.6551   1.0000 
         p14 |   0.6717   0.7196   1.0000 
         p15 |   0.5016   0.6918   0.6590   1.0000 
         p16 |   0.5415   0.6418   0.6779   0.7728   1.0000 
         p17 |   0.5801   0.6187   0.4993   0.7204   0.5560   1.0000 
         p18 |   0.4650   0.5241   0.6012   0.5934   0.5735   0.6442   1.0000 
         s22 |   0.4539   0.5003   0.3872   0.4977   0.4850   0.5405   0.5163   1.0000 
         s23 |   0.3406   0.4822   0.4168   0.5730   0.5291   0.4168   0.4920   0.6416   1.0000 
         s24 |   0.4391   0.5550   0.5791   0.6364   0.5623   0.6048   0.5886   0.5429   0.6574   1.0000 
         s25 |   0.5028   0.5409   0.6290   0.4662   0.5566   0.3981   0.5037   0.3180   0.3386   0.4648 
        em41 |   0.2540   0.3050   0.4228   0.2365   0.2803   0.2848   0.2848   0.1560   0.2847   0.4008 
        em42 |   0.4035   0.4345   0.4979   0.2197   0.2319   0.3363   0.3205   0.2391   0.1380   0.3257 
        em43 |   0.4171   0.4672   0.5539   0.3340   0.2858   0.4046   0.3493   0.2057   0.1259   0.3526 
        em44 |   0.3300   0.4110   0.4872   0.3662   0.3604   0.3736   0.3854   0.1764   0.2363   0.3185 
        em45 |   0.4623   0.4421   0.5832   0.3212   0.2699   0.3242   0.3763   0.2348   0.2523   0.3472 
         we2 |   0.2593   0.3275   0.3138   0.2813   0.3454   0.3562   0.3145   0.2987   0.2323   0.2586 
         hu1 |   0.1494   0.1632   0.0939   0.1060   0.1233   0.0748   0.1252   0.2850   0.2721   0.0778 
         ho2 |   0.2811   0.2185   0.2992   0.1096   0.1308   0.1788   0.1848   0.1269   0.1931   0.1517 
         sup |   0.2414   0.2341   0.1585   0.0603   0.1153   0.1358   0.1137   0.0213   0.0923   0.1282 
--------------------------------------------------------------------------------------------------------
--------------------------------------------------------------------------------------------------------
             |      s25     em41     em42     em43     em44     em45      we2      hu1      ho2      sup
-------------+------------------------------------------------------------------------------------------
         s25 |   1.0000 
        em41 |   0.3502   1.0000 
        em42 |   0.2470   0.6104   1.0000 
        em43 |   0.5129   0.6780   0.6912   1.0000 
        em44 |   0.4847   0.6205   0.5684   0.7303   1.0000 
        em45 |   0.4563   0.5570   0.6719   0.7550   0.7307   1.0000 
         we2 |   0.3173   0.3092   0.2364   0.2630   0.3307   0.3807   1.0000 
         hu1 |   0.1764   0.0661  -0.0604   0.0826   0.0967   0.0498   0.1894   1.0000 
         ho2 |   0.1770   0.2162   0.3799   0.2519   0.2166   0.3129   0.4052   0.1522   1.0000 
         sup |   0.0194   0.0411   0.1840   0.1825   0.1188   0.1102   0.1187   0.0001   0.2295   1.0000 
--------------------------------------------------------------------------------------------------------

Correlation of latent variables
-----------------------------------------------------------------------------
             |        a        b        d       we       hu        h      suu
-------------+---------------------------------------------------------------
           a |   1.0000 
           b |   0.7944   1.0000 
           d |   0.5414   0.4577   1.0000 
          we |   0.3836   0.3591   0.3567   1.0000 
          hu |   0.1460   0.2515   0.0548   0.1894   1.0000 
           h |   0.2550   0.2083   0.3244   0.4052   0.1522   1.0000 
         suu |   0.1916   0.0798   0.1518   0.1187   0.0001   0.2295   1.0000 
-----------------------------------------------------------------------------

Cross loadings
----------------------------------------------------------------------------------
            |       a         b         d        we        hu         h       suu
------------+---------------------------------------------------------------------
        p11 |  0.7820    0.5654    0.4431    0.2593    0.1494    0.2811    0.2414
        p12 |  0.8567    0.6693    0.4863    0.3275    0.1632    0.2185    0.2341
        p14 |  0.8596    0.6621    0.6000    0.3138    0.0939    0.2992    0.1585
        p15 |  0.8470    0.6890    0.3486    0.2813    0.1060    0.1096    0.0603
        p16 |  0.8192    0.6862    0.3336    0.3454    0.1233    0.1308    0.1153
        p17 |  0.7965    0.6219    0.4048    0.3562    0.0748    0.1788    0.1358
        p18 |  0.7622    0.6724    0.4041    0.3145    0.1252    0.1848    0.1137
        s22 |  0.5842    0.7635    0.2388    0.2987    0.2850    0.1269    0.0213
        s23 |  0.5589    0.8012    0.2400    0.2323    0.2721    0.1931    0.0923
        s24 |  0.6886    0.8406    0.4055    0.2586    0.0778    0.1517    0.1282
        s25 |  0.6341    0.7334    0.4839    0.3173    0.1764    0.1770    0.0194
       em41 |  0.3692    0.3906    0.7941    0.3092    0.0661    0.2162    0.0411
       em42 |  0.4429    0.3097    0.8288    0.2364   -0.0604    0.3799    0.1840
       em43 |  0.5046    0.4121    0.9053    0.2630    0.0826    0.2519    0.1825
       em44 |  0.4796    0.4111    0.8573    0.3307    0.0967    0.2166    0.1188
       em45 |  0.5007    0.4301    0.8816    0.3807    0.0498    0.3129    0.1102
        we2 |  0.3836    0.3591    0.3567    1.0000    0.1894    0.4052    0.1187
        hu1 |  0.1460    0.2515    0.0548    0.1894    1.0000    0.1522    0.0001
        ho2 |  0.2550    0.2083    0.3244    0.4052    0.1522    1.0000    0.2295
        sup |  0.1916    0.0798    0.1518    0.1187    0.0001    0.2295    1.0000
----------------------------------------------------------------------------------


********************************************************************************
*                                  indirect effects
********************************************************************************
. estat indirect, effects( d a we)

Significance testing of (standardized) indirect effects
-------------------------------------------
                        |             d <-
 Statistics             |             a <-
                        |               we
------------------------+------------------
 Indirect effect        |            0.137
 Standard error         |            0.068
 Z statistic            |            2.010
 P-value                |            0.044
 Conf. interval         |   (0.003, 0.270)
-------------------------------------------
 confidence level: 95%

. estat indirect, effects( d a h)

Significance testing of (standardized) indirect effects
-------------------------------------------
                        |             d <-
 Statistics             |             a <-
                        |                h
------------------------+------------------
 Indirect effect        |            0.037
 Standard error         |            0.048
 Z statistic            |            0.771
 P-value                |            0.441
 Conf. interval         |  (-0.058, 0.132)
-------------------------------------------
 confidence level: 95%

. estat indirect, effects( d a suu)

Significance testing of (standardized) indirect effects
-------------------------------------------
                        |             d <-
 Statistics             |             a <-
                        |              suu
------------------------+------------------
 Indirect effect        |            0.054
 Standard error         |            0.047
 Z statistic            |            1.148
 P-value                |            0.251
 Conf. interval         |  (-0.038, 0.147)
-------------------------------------------
 confidence level: 95%

. estat indirect, effects( d b we)

Significance testing of (standardized) indirect effects
-------------------------------------------
                        |             d <-
 Statistics             |             b <-
                        |               we
------------------------+------------------
 Indirect effect        |            0.017
 Standard error         |            0.046
 Z statistic            |            0.367
 P-value                |            0.713
 Conf. interval         |  (-0.072, 0.106)
-------------------------------------------
 confidence level: 95%

. estat indirect, effects( d b hu)

Significance testing of (standardized) indirect effects
-------------------------------------------
                        |             d <-
 Statistics             |             b <-
                        |               hu
------------------------+------------------
 Indirect effect        |            0.010
 Standard error         |            0.028
 Z statistic            |            0.363
 P-value                |            0.716
 Conf. interval         |  (-0.045, 0.066)
-------------------------------------------
 confidence level: 95%

. estat indirect, effects( d b h)

Significance testing of (standardized) indirect effects
-------------------------------------------
                        |             d <-
 Statistics             |             b <-
                        |                h
------------------------+------------------
 Indirect effect        |            0.003
 Standard error         |            0.011
 Z statistic            |            0.303
 P-value                |            0.762
 Conf. interval         |  (-0.018, 0.024)
-------------------------------------------
 confidence level: 95%


********************************************************************************
*                                  correlation
********************************************************************************

. pwcorr a  intre cw IW  we2 ho2 trai hu1  sup,sig

             |        a    intre       cw       IW      we2      ho2     trai
-------------+---------------------------------------------------------------
           a |   1.0000 
             |
             |
       intre |   0.0107   1.0000 
             |   0.9224
             |
          cw |  -0.0306  -0.1152   1.0000 
             |   0.7809   0.2939
             |
          IW |  -0.0735  -0.1391   0.0413   1.0000 
             |   0.5170   0.2184   0.7158
             |
         we2 |   0.3836  -0.0762  -0.0403   0.1700   1.0000 
             |   0.0003   0.4884   0.7145   0.1317
             |
         ho2 |   0.2550   0.0176  -0.1178   0.0285   0.4052   1.0000 
             |   0.0185   0.8732   0.2827   0.8017   0.0001
             |
        trai |   0.0550   0.0676  -0.0831  -0.1175   0.2339   0.1525   1.0000 
             |   0.6173   0.5385   0.4499   0.2992   0.0312   0.1636
             |
         hu1 |   0.1460   0.1513  -0.1660  -0.2355   0.1894   0.1522   0.0132 
             |   0.1824   0.1670   0.1289   0.0355   0.0826   0.1644   0.9048
             |
         sup |   0.1916   0.1771  -0.0895  -0.0991   0.1187   0.2295   0.1492 
             |   0.0790   0.1048   0.4155   0.3816   0.2793   0.0346   0.1729
             |

             |      hu1      sup
-------------+------------------
         hu1 |   1.0000 
             |
             |
         sup |   0.0001   1.0000 
             |   0.9993
             |

. pwcorr b intre cw IW  we2 ho2 trai hu1  sup,sig

             |        b    intre       cw       IW      we2      ho2     trai
-------------+---------------------------------------------------------------
           b |   1.0000 
             |
             |
       intre |  -0.0273   1.0000 
             |   0.8039
             |
          cw |  -0.0711  -0.1152   1.0000 
             |   0.5178   0.2939
             |
          IW |  -0.1214  -0.1391   0.0413   1.0000 
             |   0.2833   0.2184   0.7158
             |
         we2 |   0.3591  -0.0762  -0.0403   0.1700   1.0000 
             |   0.0007   0.4884   0.7145   0.1317
             |
         ho2 |   0.2083   0.0176  -0.1178   0.0285   0.4052   1.0000 
             |   0.0557   0.8732   0.2827   0.8017   0.0001
             |
        trai |   0.1044   0.0676  -0.0831  -0.1175   0.2339   0.1525   1.0000 
             |   0.3415   0.5385   0.4499   0.2992   0.0312   0.1636
             |
         hu1 |   0.2515   0.1513  -0.1660  -0.2355   0.1894   0.1522   0.0132 
             |   0.0203   0.1670   0.1289   0.0355   0.0826   0.1644   0.9048
             |
         sup |   0.0798   0.1771  -0.0895  -0.0991   0.1187   0.2295   0.1492 
             |   0.4677   0.1048   0.4155   0.3816   0.2793   0.0346   0.1729
             |

             |      hu1      sup
-------------+------------------
         hu1 |   1.0000 
             |
             |
         sup |   0.0001   1.0000 
             |   0.9993
             |

. pwcorr d intre cw IW  we2 ho2 trai hu1  sup,sig

             |        d    intre       cw       IW      we2      ho2     trai
-------------+---------------------------------------------------------------
           d |   1.0000 
             |
             |
       intre |   0.0174   1.0000 
             |   0.8747
             |
          cw |  -0.0520  -0.1152   1.0000 
             |   0.6366   0.2939
             |
          IW |   0.0798  -0.1391   0.0413   1.0000 
             |   0.4818   0.2184   0.7158
             |
         we2 |   0.3567  -0.0762  -0.0403   0.1700   1.0000 
             |   0.0008   0.4884   0.7145   0.1317
             |
         ho2 |   0.3244   0.0176  -0.1178   0.0285   0.4052   1.0000 
             |   0.0025   0.8732   0.2827   0.8017   0.0001
             |
        trai |   0.1687   0.0676  -0.0831  -0.1175   0.2339   0.1525   1.0000 
             |   0.1228   0.5385   0.4499   0.2992   0.0312   0.1636
             |
         hu1 |   0.0548   0.1513  -0.1660  -0.2355   0.1894   0.1522   0.0132 
             |   0.6183   0.1670   0.1289   0.0355   0.0826   0.1644   0.9048
             |
         sup |   0.1518   0.1771  -0.0895  -0.0991   0.1187   0.2295   0.1492 
             |   0.1655   0.1048   0.4155   0.3816   0.2793   0.0346   0.1729
             |

             |      hu1      sup
-------------+------------------
         hu1 |   1.0000 
             |
             |
         sup |   0.0001   1.0000 
             |   0.9993
             |

. 
